# Supplementary material for: The Effect of Eight-Week Functional Core Training on Core Stability in Young Rhythmic Gymnasts: A Randomized Clinical Trial
Source: Int J Environ Res Public Health. 2022 Mar 16;19(6):3509. doi: 10.3390/ijerph19063509 (PMC8953477; doi:10.3390/ijerph19063509)
Supplement: Supplementary file 1 [file ijerph-19-03509-s001.zip]

Archive with 1 entries (1 files):
- ijerph-1599044-supplementary.pdf
